# Supplementary material for: IM4Equity: an implementation science meta-framework for community-engaged partnerships to advance health equity
Source: BMC Health Serv Res. 2025 Mar 26;25:437. doi: 10.1186/s12913-025-12537-8 (PMC11948705; doi:10.1186/s12913-025-12537-8)
Supplement: Supplementary file 1 — Supplementary Material 1. [file 12913_2025_12537_MOESM1_ESM.xlsx]

## Sheet: Sheet1
Domain	Construct	EPIS	PRISM	HEIF	CFIR	Definition of Domain and Construct	Examples
1.a. Recipient Perspectives on the Practice/Program		X	X	X		Perceptions and opinions of a practice or program from those who receive it
	Fit with recipient needs	X	X	X		Perspectives of recipients of the practice or program's potential or actual alignment with, appropriateness for, or impact on their needs	Recipient choice/autonomy; patient-centeredness; confidentiality; observability of practice or program results (feedback); accessibility; burden (complexity and cost); feasibility (addresses barriers); usability (ease of use, perceived usefulness); fit with needs of population or context in which practice or program is implemented; practice or program source (reputation, credibility, trustworthin…
	Recipient advocacy	X				Perspectives of larger groups of individuals who share characteristics (e.g., diagnosis) with the recipients and support/push for systems change	Consumer organizations; client advocacy; class action lawsuits
1.b. Organizational Perspectives on the Practice/Program		X	X	X	X	Perceptions and opinions of a practice or program from those within the organization who implement it
	Fit with staff needs	X	X	X	X	Perspectives on how the program or practice fits with the needs of people who provide essential delivery or support functions for the practice or program	Capacity requirements (work skills, resources, personnel); need for coordination; practice or program source (reputation, credibility, trustworthiness); perceived strength of evidence for practice or program; perceived relative advantage; fit with organization's mission and priorities; compatibility of practice or program with existing structures and practices or values of the organization/servic…
	Fit with manager needs	X	X	X	X	Perspectives on how the program or practice fits with the needs of people who provide supervision or oversight to staff
	Fit with leadership needs	X	X	X	X	Perspectives on how the program or practice fits with the needs of people responsible for the overall goals, activities, and strategic direction at an organizational level
2.a. Community Context		X	X	X	X	Characteristics of the broader community or service system in which the organization implementing the practice or program operates
	Inter-organizational partnerships	X	X	X	X	Characteristics of partnerships with other organizations related to practice or program implementation and delivery	Partnerships with other health organizations and leaders (e.g., patient/client advocacy or consumer organizations); competition; history of successful partnerships (trust-building); partnerships with other community-based organizations/leaders
	Regulatory and policy environment	X	X	X	X	Characteristics of policy and other regulatory forces that influence practice or program implementation and delivery	Service environment and policies; regulatory frameworks; external accreditation system, quality or benchmarking metrics; service goals; may include a variety of sectors (health care, child welfare, criminal justice, education, housing, transportation, etc.)
	Funding and resources	X	X	X	X	Characteristics of mechanisms that provide funding and other resources for practice or program implementation and delivery	Incentives and mandates; reimbursement and coverage; fee for service; funding/contracting; payor satisfaction; funding and resources biased to prestigious institutions
	Professional organizations and guilds	X	X	X	X	Characteristics of professional groups that influence the disciplines involved in implementing and delivering the practice or program	Recommendations or guidelines developed by societies and other professional networks
	Market forces				X	Dynamics of supply and demand that influence implementation and delivery of the practice or program	Mimetic (peer) pressure, competition, laws of supply and demand
2.b. Recipient Factors		X	X	X	X	Characteristics of the individuals from the broader community/service system who will directly receive the practice or program
	Recipient characteristics	X	X	X	X	Characteristics of those who receive the practice or program	Socio-demographics (e.g., age, gender, SES, communication ability and literacy); coverage for services (e.g., health insurance); technology literacy and access; health literacy; numeracy; competing demands (e.g., time) / opportunity to engage; social support; readiness to change / motivation; capability to engage in the practice or program; engagement in justice/equity efforts
	Recipient health problems and needs		X	X	X	Characteristics of the health problems or needs experienced by the recipients of the practice or program	Disease burden; knowledge, values, and beliefs related to health; perception of risk/health outcomes (expectations about therapeutic relationships); social needs (housing instability, food insecurity, employment stability, etc.)
	Culturally relevant factors			X		Characteristics of those who receive the practice or program related to one or more dimensions of their cultural identities and lived experiences	Race/ethnicity; culture; immigrant/acculturation status; language; religious beliefs; mistrust of systems and organizations
3.a. Organizational Context		X	X	X	X	Characteristics of the organization where the practice or program is implemented
	Organizational structure and systems	X	X	X	X	The ways in which organizational operations are structured and regulated through various forms of infrastructure	Internal organization communication; financial health; (clinical) information and decision-support systems; quality and consistency of services; physical structures (e..g., layout and configuration of space, presence of translated materials/signage); information technology infrastructure; size of organization (staff, locations, square footage, etc.); policies and procedures, including org policie…
	Organizational culture and history	X		X	X	The cultural and historical influences on how an organizations' operations are carried out	Shared organizational goals and values; history and culture (climate); inertia of previous practice; orientation toward learning and innovation; morale; burnout and turnover; organizational priorities; management/leadership support; transformational leadership; recipient-, deliverer-, and equity-centeredness; age and maturity of organization; history of structural oppression/inequity
	Organizational staffing processes	X	X	X	X	The ways in which the organization selects and directs staff in their duties	Existing workload and workflows; staffing levels and mix; training and qualifications; absorptive capacity; alignment of staff incentives with goals; formal and informal relationships, networks, and teams; communication (formal and informal information sharing processes); (under)representation of individuals reflective of community that are in positions of power
3.b. Organization Personnel Factors		X	X	X	X	Characteristics of the people within the organization implementing the practice or program
	Staff characteristics	X	X	X	X	Characteristics of people who provide essential delivery or support functions for the practice or program	Socio-demographics (e.g., age, gender, SES); capability (knowledge, skills, competence, etc.); opportunity (awareness, availability, scope, power); motivation / commitment; biases/stereotypes towards recipients; individual identification with the organization; other personal attributes (such as tolerance of ambiguity, intellectual ability, learning style, etc.)
	Manager characteristics	X	X	X	X	Characteristics of people who provide supervision or oversight to staff
	Leadership characteristics	X	X	X	X	Characteristics of people responsible for the overall goals, activities, and strategic direction at an organizational level
	Culturally relevant factors			X		Personnel characteristics related to one or more dimensions of individuals' cultural identities and experiences	Socio-demographics (e.g., race/ethnicity; immigrant; language); lived experience with recipient health problems and needs; cultural competence and humility
4. Recipient-Deliverer Interactions				X		Characteristics of interactions between deliverers and recipients during practice or program delivery
	Communication mode			X		The way(s) in which deliverers and recipients of the practice or program interact with each other	How individuals maneuver the conversation to achieve their individual or shared goals; racism, discriminatory and other exclusionary behaviors (e.g., not smiling, touching, or making eye contact; dismissing one's concerns; interrupting the other person; not listening); verbal communication (eliciting concerns, providing explanations); and interpersonal style (e.g., compassion and respectfulness);…
	Trust and rapport			X		The underlying relationship between deliverer and recipient that influences process and outcomes of their interactions	Power dynamics; unconscious or implicit bias from either individual about the other's characteristics (e.g., race, weight, sexual orientation); perceptions of an equitable and inclusive environment; (mis)trust in deliverer or their profession; history of interactions with similar deliverers; continuity of communication
	Deliverer-recipient fit			X		Extent to which deliverer and recipient are matched on characteristics influencing communication and trust/rapport	Concordance/match between recipient and deliverer (e.g., based on demographics, language); shared goals concerning health matters
5. Bridging Factors		X	X	X	X	Characteristics of the resources to support implementation of the practice or program
(Community)	Funding or in-kind support for implementation				X	Externally provided resources (financial or non-financial) for the overall implementation of the practice or program	Funding, space, materials and equipment; disruptions in relationships when funding ends; prioritizing implementation strategies that align with setting capacities
	Resources to inform implementation		X		X	Resources for planning and making decisions during the implemention of the practice or program	Assessing needs of recipients and personnel; assessing context; resources available (e.g., personnel, system-wide, or other) that provide knowledge and information; guidance or training in practice or program is available; cosmopolitanism and networking
(Bridging factors)	Community-academic partnerships	X	X			Partnerships between community organization(s) and academic institution(s) involved in developing, implementating, or evaluating the practice or program	Community engagement; ongoing positive relationships; valuing multiple perspectives; partnerships with limited community representation; community engagement across phases
	Purveyors and intermediaries	X			X	Individuals and organizations that provide knowledge, training, and other forms of support and resources to guide implementation of the practice or program	Implementation readiness assessment; strategy development; training support; engagement of practice or program developers; external implementation facilitators and other supports (under)representation of individuals reflective of community as practice/program experts
(Organizational)	Resources to support implementation		X	X	X	Resources that can be used directly for implemention of the practice or program	Training support; social network support; absorptive capacity; incentive systems; space and materials/equipment to support implementation; expecting use of personal time and resources for implementation activities; collective and inclusive environment that builds on past initiatives
	Quality assurance and improvement	X	X		X	Activities that identify issues within an organization related to implementation/performance and develop or test solutions, which can be applied to implementation of the practice or program	Presence of individuals conducting continuous quality improvement; performance measurement and data sharing; engagement of developers in continuous quality improvement; progress evaluation
6. Implementation Process		X	X	X	X	Characteristics of the processes to implement and sustain the practice or program
	Implementation team	X	X		X	Individuals who collaborate with and support the primary people implementing the practice or program	Identification (e.g., hiring and retention) and training of key individuals who deliver or receive the practice or program to inform implementation processes; team turnover
	Engaging	X	X	X	X	Individuals joining together and encouraging recipents and deliverers of the practice/program to participate in its implementation and delivery	Trained and qualified staff to deliver practice or program; availability of implementation leadership; implementation team formation; internal champions, facilitators, and opinion leaders who support implementation; engaging deliverers; engaging recipients; inclusion of service recipients in implementation decision-making processes
	Assessing needs/context				X	Activities that collect information about deliverer and recipient priorities, preferences, and needs as well as barriers and facilitators to practices/programs that meet those needs	Assessing deliverer needs, assessing recipient needs, assessing context; understanding of needs/context based on opinions and anecdotes
	Planning	X	X		X	Activities that inform or support decision-making about the roles, responsibilities, and tasks needed to support implementation efforts	Choosing strategies; setting goals; inter-organizational collaboration and commitment; planning for sustainment; implementing in small steps/tests; cycles of change
	Evaluating outcomes				X	Activities that collect data on the degree of implementation progress and intervention delivery progress, to inform ongoing decision-making	Collect quantitative and qualitative data on implementation outcomes, collect quantitative and qualitative data on practice/program outcomes, discussion of outcomes
	Adapting		X	X	X	Activities that identify adaptation needs while implementing an practice or program, and guide planful adaptations that preserve core mechanisms	Presence of adaptable protocols and procedures; adapting the practice/program for vulnerable populations; adapting the implementation strategies to enhance uptake in low-resource settings; linguistic alignment; adapting intervention marketing for cultural considerations
7. Societal Context				X	X	Characteristics of the broader social, political, and community contexts within which the organization operates
	Economies			X	X	Societal structures that control access to capital, money, and resources (including health and health-related)	Insurance claims data; minimum wage; population or total employment; gross domestic/national product; interest rate on saving deposits and inflation rate; capitalism
	Environmental conditions			X		Built environments that make up neighborhoods, municipalities, states, and countries and shape how people live, work, and play	Social environment (e.g., neighborhood SES, segregation, safety/violence, social cohesion); transportation (e.g., public transit, car ownership); structures in neighborhood to use practice or program; grocery stores; healthcare facilities; local businesses; physical infrastructure (location of practice or program, built environment, etc.)
	Sociopolitical forces			X	X	Broad social, cultural, and political trends (and their local expressions) that shape how people view the world and its problems and solutions	Policy climate, political support, laws; local culture; political movements (conversatism, liberalism); history of inequities in community; social movements and other structural systems of oppression/inequity such as racism
	Critical incidents				X	Large-scale events that cause major changes, often unanticipated and rapid	Emergencies, crises, and disaseters; health disasters like pandemics, natural disasters like floods, operational incidents like mergers or buy-outs
Phases of Implementation		X			X	Key goals and activities that an organization progresses through to successfully implement a program or practice
	Exploration	X			X	Goal is to identify the health priorities, preferences, and needs of recipients, communities, and partner organizations, and select one or more programs or practices to implement that fit those considerations	N/A
	Preparation	X			X	Goal is to develop a goal-oriented plan to adopt the selected program or practice in an organization, system, or community, accounting for contextual barriers and facilitators to implementation and selecting supports/strategies addressing those barriers/facilitators	N/A
	Implementation	X			X	Goal is to adopt and deliver the selected program or practice in the organization, system, or community, while monitoring progress on the success of implementation over time	N/A
	Sustainment	X				Goal is to support ongoing delivery of the selected program or practice (maintaining its health benefits) once it has been institutionalized into the operations of the organization, system, or community	N/A
